# Supplementary material for: A detailed kinetic model of Eastern equine encephalitis virus replication in a susceptible host cell
Source: bioRxiv. 2024 Dec 26:2024.12.13.628424. Preprint. [Version 2] doi: 10.1101/2024.12.13.628424 (PMC11703215; doi:10.1101/2024.12.13.628424)
Supplement: Supplement 3 [file media-3.zip › S1File.bngl]

begin model
begin parameters 
	#  RT module
	r_bind 			12	# binding of virion to receptor 
	r_endo			12	# endocytosis of virus bound to receptor
	r_recycle		12	# unbound receptor recycle rate to extracellular membrane
	
	#  RS module
	r_uncoat			12 		# virus uncoating to release genome
	ka_translate		0.005	# association rate of ribosome to genome
	r_translate			72000	# rate of translation in amino acids per hr
	r_rdrp_cleave		25 		# cleave of nsp into RNA dependent RNA polymerase (P123_4) 
	r_replicase_cleave	2		# cleavage of P123_4 -> shifts from minus strand to plus and sg RNA synthesis 
	r_rna_bind			5		# rate in which dsRNA is formed from minus and plus strands binding
	r_rna_out			1		# RNA translocation to cytoplasm from replication spherule 
	ka_transcribe_pos	48      # rate of posRNA association from P123_4
    ka_transcribe_neg_4pos   0.48    # rate of negRNA or dsRNA association of genome promoter to C1234 
	ka_transcribe_neg_4sg   	1    # rate of negRNA or dsRNA association of subgenomic promoter to C1234 

    r_transcribe 		900000	# rate of transcription in nucleotides per hour
	r_rna_degrade		0.23	# viral RNA degradation 
	r_pro_degrade		0.5		# viral protein degradation

	# PAE module   
	r_sp_cleave			48 	# cleave of sp into capsid and remaining polyprotein
	r_pro_translocate	48 	# polyprotein translocation to ER 
	r_pro_process		48 	# polyprotein processing through and out of ER/secretory pathway
	r_pro_cleave		48 	# cleavage of E2 protein by furin 
	r_capsid_rna_bind	48	# capsid protein binding to RNA genome in cytoplasm
	r_assemble			480 # assembly of functional progeny 
    r_vlp_assemble      0.12 # assembly of virus like particles (VLPs)
	r_export			48 	# export of virus particles 
    r_particle_deg      2 # extracellular particle (PFU and VLP) degradation
    ribosome_distance 	550 # how far apart (in nucleotides) ribosomes are from each other on a single strand of RNA 
    
	n_struct    240 # number of capsids, E1 and E2 protein copies required to synthesize a single virion particle
	f_nsp_scale	0.825 # scale factor for asymmetric production of P123:P1234

	init_nV				5
	init_EU				1E4
	init_ribo_tot		1E6*0.2

	length_P123		1878    # P123 polyprotein length in amino acids
	length_P1234	2494 	# P1234 polyprotein length in amino acids
	length_s_poly	1242	# structural polyprotein length in amino acids
	length_genome 	11704	# posRNA and negRNA length in nucleotides
	length_sg		4114	# sgRNA length in nucleotides
end parameters


begin molecule types 
	nV()                    # extracellular virions 
	R_EB()                  # External receptors bound to virus
	R_EU()                  # External receptors unbound
	R_IB()                  # Internal receptors bound to virus
	R_IU()                  # Internal receptors unbound
	host_ribo()             # host ribosome
	
	translate_complex()     # viral positive RNA + host polysome
	P123()					# viral nonstructural polyprotein containing nsps1-3
	P1234()					# viral nonstructural polyprotein containing nsps1-4 (nsp4=P123_4) 
	P123_4()                # replication-competent replicase complex (synthesizes negRNA)
    C1234()                 # fully cleaved form of replicase complex (synthesizes posRNA + sgRNA)
	posRNA()                # viral positive RNA strand
	dsRNA()                 # viral double-stranded RNA
	negRNA()                # viral negative RNA strand
	sgRNA()                 # viral subgenomic RNA
	pos_replicase_4neg() 	# positive RNA genome + P123_4 complex that produces negative strand RNA
    neg_replicase_4pos() 	# negative strand RNA + cleaved replicase complex that can produce
                            # positive strand genome
	neg_replicase_4sg() 	# negative strand RNA + cleaved replicase complex that can produce
                            # subgenomic RNA
    ds_replicase_4pos()  	# double-strand RNA + cleaved replicase complex that can produce
                            # positive strand genome
	ds_replicase_4sg()  	# double-strand RNA + cleaved replicase complex that can produce
                            # subgenomic RNA

	cyto_posRNA()           # translocated positive strand RNA in the cytoplasm
	cyto_negRNA()			# translocated negative strand RNA in the cytoplasm
	cyto_dsRNA()            # viral double-stranded RNA in the cytoplasm
	sg_translate_complex()  # translation complex that makes structural polyprotein
	s_poly()                # structural polyprotein
    luciferase()            # Nano Luciferase inserted between pE2 and capsid structural proteins
	capsid()                # capsid protein
	rna_capsid()			# capsid RNA intermediate used to assemble PFUs
	PE26KE1()               # structural polyprotein without capsid protein
	PE26KE1_ER()            # structural polyprotein in endoplasmic reticulum
	PE2_E1()                # precursor heterodimer of E1 and E2 viral proteins
	E2_E1()					# cleaved heterodimer (cleaved by host furin which is not included in model) 

	assembled()             # assembled virus particles in the cell
	assembledVLP()          # assembled virus-like particles (do not contain the RNA genome)
    PFU()                   # released, infectious virus particles 
    VLP()                   # released, non-infectious virus-like particles  
end molecule types 


begin seed species 
	nV() 				init_nV
	R_EB() 				0
	R_EU() 				init_EU
	R_IB() 				0
	R_IU() 				0
	host_ribo() 		init_ribo_tot
	
	translate_complex() 0
	P123()	 			0
	P1234()				0
	P123_4()            0
    C1234()             0
	posRNA() 			0
	dsRNA() 			0
	negRNA() 			0
	sgRNA() 			0
    pos_replicase_4neg()  	0
    neg_replicase_4pos() 	0
	neg_replicase_4sg() 	0
    ds_replicase_4pos()  	0
	ds_replicase_4sg()  	0
	
	cyto_posRNA() 			0
	cyto_negRNA()			0
	cyto_dsRNA()			0
	sg_translate_complex()	0
	s_poly() 				0
    luciferase()            0
	capsid() 				0
	rna_capsid()			0
	PE26KE1() 				0
	PE26KE1_ER() 			0
	PE2_E1() 				0
	E2_E1() 				0

	assembled() 			0
    assembledVLP()          0
    PFU() 					1e-2
    VLP()                   1e-2           
end seed species 


begin observables
	Molecules nV nV() 				
	Molecules R_EB R_EB() 				
	Molecules R_EU R_EU() 				
	Molecules R_IB R_IB() 				
	Molecules R_IU R_IU() 				
	Molecules host_ribo host_ribo() 		
	
	Molecules translate_complex translate_complex() 
	Molecules P123 P123()
	Molecules P1234 P1234()
	Molecules P123_4 P123_4()            
    Molecules C1234 C1234() 			
	Molecules posRNA posRNA() 			
	Molecules dsRNA dsRNA() 	
	Molecules negRNA negRNA() 			
	Molecules sgRNA sgRNA() 
	Molecules pos_replicase_4neg pos_replicase_4neg()
    Molecules neg_replicase_4pos neg_replicase_4pos()
	Molecules neg_replicase_4sg neg_replicase_4sg()
    Molecules ds_replicase_4pos ds_replicase_4pos()
	Molecules ds_replicase_4sg ds_replicase_4sg()	
			
	Molecules cyto_posRNA cyto_posRNA() 	
	Molecules cyto_negRNA cyto_negRNA()
	Molecules cyto_dsRNA cyto_dsRNA()	
	Molecules sg_translate_complex sg_translate_complex() 
	Molecules s_poly s_poly()
    Molecules luciferase luciferase()  			
	Molecules capsid capsid() 	
	Molecules rna_capsid rna_capsid()		
	Molecules PE26KE1 PE26KE1() 			
	Molecules PE26KE1_ER PE26KE1_ER()
	Molecules PE2_E1 PE2_E1()
	Molecules E2_E1 E2_E1()
			
	Molecules assembled assembled() 
    Molecules assembledVLP assembledVLP()		
	Molecules PFU PFU() 		
    Molecules VLP VLP()	
end observables 


begin functions
    allNsp() P123() + P1234() + P123_4() + C1234() + pos_replicase_4neg() + neg_replicase_4pos() \
	            + neg_replicase_4sg() + ds_replicase_4pos() + ds_replicase_4sg()
    allSp() s_poly() + luciferase()
    allPos() translate_complex() + posRNA() + pos_replicase_4neg() + dsRNA() \
                + ds_replicase_4pos() + ds_replicase_4sg() + cyto_dsRNA() + cyto_posRNA() + rna_capsid()
    allNeg() negRNA() + dsRNA() + cyto_dsRNA() + ds_replicase_4pos() + ds_replicase_4sg() \
                + neg_replicase_4pos() + neg_replicase_4sg + cyto_negRNA()
    allSg() sgRNA() + sg_translate_complex()
	allPfu() nV() + PFU()
	
    n_ribo_g length_genome / ribosome_distance
    n_ribo_sg length_sg / ribosome_distance

	translate_P123() f_nsp_scale*((n_ribo_g*r_translate) / length_P123)
	translate_P1234() (1-f_nsp_scale)*((n_ribo_g*r_translate) / length_P1234)
	translate_s() (n_ribo_sg*r_translate) / (length_s_poly*n_struct)
	
    transcribe_full() r_transcribe / length_genome
	transcribe_sg() r_transcribe / length_sg
end functions


begin reaction rules 
	# RT module
	RT_1: R_EU() + nV() -> R_EB() 	r_bind
	RT_2: R_EB() -> R_IB() 			r_endo
	RT_3: R_IU() -> R_EU()			r_recycle

	# RS module replication spherule 
	RS_1A: R_IB() + host_ribo() -> R_IU() + translate_complex() + host_ribo()	r_uncoat
	RS_1B: R_IB() + host_ribo() -> R_IB()										r_uncoat*n_ribo_g

    RS_2A: posRNA() + host_ribo() -> translate_complex() + host_ribo()			ka_translate
	RS_2B: posRNA() + host_ribo() -> posRNA()									ka_translate*n_ribo_g
	
	RS_3A: translate_complex() -> posRNA() + P123()		        				translate_P123()
	RS_3B: translate_complex() -> translate_complex() + host_ribo()				translate_P123()*n_ribo_g
	RS_4A: translate_complex() -> posRNA() + P1234()							translate_P1234()
	RS_4B: translate_complex() -> translate_complex() + host_ribo()				translate_P1234()*n_ribo_g
	
	RS_5: P1234() -> P123_4()          											r_rdrp_cleave
	RS_6: P123_4() -> C1234() 			 										r_replicase_cleave
	
	RS_7: posRNA() + P123_4() -> pos_replicase_4neg()							ka_transcribe_pos
	RS_8: pos_replicase_4neg() -> P123_4() + negRNA() + posRNA()				transcribe_full()
	RS_9: posRNA() + negRNA() -> dsRNA()										r_rna_bind 

	# posRNA production
	RS_10: negRNA() + C1234() -> neg_replicase_4pos()                           ka_transcribe_neg_4pos
	RS_11: dsRNA() + C1234() -> ds_replicase_4pos()						        ka_transcribe_neg_4pos
	RS_12: neg_replicase_4pos() -> negRNA() + C1234() + posRNA()				transcribe_full()
	RS_13: ds_replicase_4pos() -> posRNA() + negRNA() + C1234() + posRNA()	    transcribe_full()

	RS_14: negRNA() + C1234() -> neg_replicase_4sg()                            ka_transcribe_neg_4sg
	RS_15: dsRNA() + C1234() -> ds_replicase_4sg()						        ka_transcribe_neg_4sg
	RS_16: neg_replicase_4sg() -> negRNA() + C1234() + sgRNA()	                transcribe_sg()
	RS_17: ds_replicase_4sg() -> posRNA() + negRNA() + C1234() + sgRNA()	    transcribe_sg()
	
    RS_18: dsRNA() -> cyto_dsRNA()		r_rna_out 
	RS_19: posRNA() -> cyto_posRNA()	r_rna_out
	RS_20: negRNA() -> cyto_negRNA()	r_rna_out

	# degradation module
	# RNA degradation
	DG_1: posRNA() -> 0        	r_rna_degrade
	DG_2: negRNA() -> 0        	r_rna_degrade
	DG_3: dsRNA() -> 0         	r_rna_degrade
	DG_4: sgRNA() -> 0         	r_rna_degrade
	DG_5: cyto_posRNA() -> 0	r_rna_degrade
	DG_6: cyto_negRNA() -> 0	r_rna_degrade
	DG_7: cyto_dsRNA() -> 0		r_rna_degrade

	# protein degradation
	DG_8: P123() -> 0			r_pro_degrade
	DG_9: P1234() -> 0			r_pro_degrade
	DG_10: P123_4() -> 0		r_pro_degrade
	DG_11: C1234() -> 0	        r_pro_degrade
	DG_12: s_poly() -> 0		r_pro_degrade
	DG_13: capsid() -> 0		r_pro_degrade
	DG_14: PE26KE1() -> 0		r_pro_degrade
	DG_15: PE26KE1_ER() -> 0	r_pro_degrade
	DG_16: PE2_E1() -> 0		r_pro_degrade
	DG_17: E2_E1() -> 0			r_pro_degrade
    DG_18: luciferase() -> 0    r_pro_degrade

	# post-translational processing, assembly and export (PAE) module 
	PAE_1A: sgRNA() + host_ribo() -> sg_translate_complex() + host_ribo()	ka_translate
	PAE_1B: sgRNA() + host_ribo() -> sgRNA()								ka_translate*n_ribo_sg
	
	PAE_2A: sg_translate_complex() -> sgRNA() + s_poly()					translate_s()
	PAE_2B: sg_translate_complex() -> sg_translate_complex + host_ribo()	translate_s()*n_ribo_sg
	
	PAE_3: s_poly() -> capsid() + PE26KE1() + luciferase()  r_sp_cleave
	PAE_4: PE26KE1() -> PE26KE1_ER()		                r_pro_translocate
	PAE_5: PE26KE1_ER() -> PE2_E1()			                r_pro_process
	PAE_6: PE2_E1() -> E2_E1()				                r_pro_cleave
	
	PAE_7: capsid() + cyto_posRNA() -> rna_capsid()	r_capsid_rna_bind
	PAE_8: rna_capsid() + E2_E1() -> assembled()	r_assemble	
    PAE_9: capsid() + E2_E1() -> assembledVLP()		r_vlp_assemble
	PAE_10: assembled() -> PFU()					r_export
    PAE_11: assembledVLP() -> VLP()					r_export
    PAE_12: PFU() -> 0								r_particle_deg
    PAE_13: VLP() -> 0								r_particle_deg
end reaction rules 
end model

generate_network()
saveConcentrations()
writeSBML()
simulate({method=>"ode",suffix=>"ode",t_end=>24, n_steps=>4800, print_functions=>1})
