# Supplementary material for: A detailed kinetic model of Eastern equine encephalitis virus replication in a susceptible host cell
Source: bioRxiv. 2024 Dec 26:2024.12.13.628424. Preprint. [Version 2] doi: 10.1101/2024.12.13.628424 (PMC11703215; doi:10.1101/2024.12.13.628424)
Supplement: Supplement 4 [file media-4.zip]

Archive with 2 entries (2 files):
- S2File.xml
- __MACOSX/._S2File.xml
